# Supplementary material for: Delayed Emergence of Norovirus GII.17 in Finland: Foodborne Outbreaks Reported During the 2024/25 Season
Source: Viruses. 2025 Nov 21;17(12):1530. doi: 10.3390/v17121530 (PMC12737553; doi:10.3390/v17121530)
Supplement: Supplementary file 1 [file viruses-17-01530-s001.zip]

Archive with 1 entries (1 files):
- viruses-3805626-supplementary.xlsx
