# Supplementary material for: Delayed Emergence of Norovirus GII.17 in Finland: Foodborne Outbreaks Reported During the 2024/25 Season
Source: Viruses. 2025 Nov 21;17(12):1530. doi: 10.3390/v17121530 (PMC12737553; doi:10.3390/v17121530)
Supplement: Supplementary file 1 [file viruses-17-01530-s001.zip › viruses-3805626-supplementary.xlsx]

## Sheet: source_modifiers_GII17.tsv
Sequence_ID	isolate	geo_loc_name	host	collection-date	isolation-source	genotype	Accession numer
FIN2023_Turku_06032023_GII17_1_reverse	FIN2023_Turku_06032023_GII17_1_reverse	Finland:Turku	Homo Sapiens	2023-03-06	Stool sample	GII.17	PV973171
FIN2023_Tampere_08032023_GII17_1	FIN2023_Tampere_08032023_GII17_1	Finland:Tampere	Homo Sapiens	2023-03-08	Stool sample	GII.17	PV973172
FIN_2023_Tampere_08032023_GII17_2	FIN_2023_Tampere_08032023_GII17_2	Finland:Tampere	Homo Sapiens	2023-03-08	Stool sample	GII.17	PV973173
FIN2023_Tampere_08032023_GII17_3	FIN2023_Tampere_08032023_GII17_3	Finland:Tampere	Homo Sapiens	2023-03-08	Stool sample	GII.17	PV973174
FIN2024_Helsinki_29102024_GII17_2	FIN2024_Helsinki_29102024_GII17_2	Finland:Helsinki	Homo Sapiens	2024-10-29	Stool sample	GII.17	PV973175
FIN2025_Helsinki_29042025_GII17_1	FIN2025_Helsinki_29042025_GII17_1	Finland:Helsinki	Homo Sapiens	2025-04-29	Stool sample	GII.17	PV973176
FIN2025_Helsinki_29042025_GII17_7	FIN2025_Helsinki_29042025_GII17_7	Finland:Helsinki	Homo Sapiens	2025-04-29	Stool sample	GII.17	PV973177
FIN2025_Helsinki_29042025_GII17_9	FIN2025_Helsinki_29042025_GII17_9	Finland:Helsinki	Homo Sapiens	2025-04-29	Stool sample	GII.17	PV973178
FIN2025_Turku_29042025_GII17_4	FIN2025_Turku_29042025_GII17_4	Finland:Turku	Homo Sapiens	2025-04-29	Stool sample	GII.17	PV973179
FIN2025_Turku_29042025_GII17_5	FIN2025_Turku_29042025_GII17_5	Finland:Turku	Homo Sapiens	2025-04-29	Stool sample	GII.17	PV973180
FIN2015-Helsinki-20112015-GII.P17_2	FIN2015-Helsinki-20112015-GII.P17_2	Finland:Helsinki	Homo Sapiens	2015-11-20	Stool sample	GII.P17	PV973181
FIN2015-Helsinki_20112015_GIIP17_1	FIN2015-Helsinki_20112015_GIIP17_1	Finland:Helsinki	Homo Sapiens	2015-11-20	Stool sample	GII.P17	PV973182
FIN2016_Helsinki_07062016_GIIP17	FIN2016_Helsinki_07062016_GIIP17	Finland:Helsinki	Homo Sapiens	2016-06-07	Stool sample	GII.P17	PV973183
FIN2017_Sodankyla_29032017_GIIP17_1	FIN2017_Sodankyla_29032017_GIIP17_1	Finland:Sodankyla	Homo Sapiens	2017-03-29	Stool sample	GII.P17	PV973184
FIN2017_Sodankyla_29032017_GIIP17_2	FIN2017_Sodankyla_29032017_GIIP17_2	Finland:Sodankyla	Homo Sapiens	2017-03-29	Stool sample	GII.P17	PV973185
FIN2017_Lappeenranta_05072017_GIIP17	FIN2017_Lappeenranta_05072017_GIIP17	Finland:Lappeenranta	Homo Sapiens	2017-07-05	Stool sample	GII.P17	PV973186
FIN2018_Kauhava_01032018_GIIP17_1	FIN2018_Kauhava_01032018_GIIP17_1	Finland:Kauhava	Homo Sapiens	2018-03-01	Stool sample	GII.P17	PV973187
FIN2018_Kauhava_01032018_GIIP17_2	FIN2018_Kauhava_01032018_GIIP17_2	Finland:Kauhava	Homo Sapiens	2018-03-01	Stool sample	GII.P17	PV973188
FIN2018_Kauhava_01032018_GIIP17_3	FIN2018_Kauhava_01032018_GIIP17_3	Finland:Kauhava	Homo Sapiens	2018-03-01	Stool sample	GII.P17	PV973189
FIN2018_Kauhava_01032018_GIIP17_4	FIN2018_Kauhava_01032018_GIIP17_4	Finland:Kauhava	Homo Sapiens	2018-03-01	Stool sample	GII.P17	PV973190
FIN2018_UUsikaarlepyy_21032018_GIIP17_1	FIN2018_UUsikaarlepyy_21032018_GIIP17_1	Finland:Uusikaarlepyy	Homo Sapiens	2018-03-21	Stool sample	GII.P17	PV973191
FIN2018_UUsikaarlepyy_21032018_GIIP17_2	FIN2018_UUsikaarlepyy_21032018_GIIP17_2	Finland:Uusikaarlepyy	Homo Sapiens	2018-03-21	Stool sample	GII.P17	PV973192
FIN2018_UUsikaarlepyy_21032018_GIIP17_3	FIN2018_UUsikaarlepyy_21032018_GIIP17_3	Finland:Uusikaarlepyy	Homo Sapiens	2018-03-21	Stool sample	GII.P17	PV973193
FIN2018_UUsikaarlepyy_21032018_GIIP17_4	FIN2018_UUsikaarlepyy_21032018_GIIP17_4	Finland:Uusikaarlepyy	Homo Sapiens	2018-03-21	Stool sample	GII.P17	PV973194
FIN2018_UUsikaarlepyy_21032018_GIIP17_5	FIN2018_UUsikaarlepyy_21032018_GIIP17_5	Finland:Uusikaarlepyy	Homo Sapiens	2018-03-21	Stool sample	GII.P17	PV973195
FIN2018_UUsikaarlepyy_21032018_GIIP17_6	FIN2018_UUsikaarlepyy_21032018_GIIP17_6	Finland:Uusikaarlepyy	Homo Sapiens	2018-03-21	Stool sample	GII.P17	PV973196
FIN2018_Espoo_07052018_GIIP17_1	FIN2018_Espoo_07052018_GIIP17_1	Finland:Espoo	Homo Sapiens	2018-05-07	Stool sample	GII.P17	PV973197
FIN2018_Espoo_07052018_GIIP17_2	FIN2018_Espoo_07052018_GIIP17_2	Finland:Espoo	Homo Sapiens	2018-05-07	Stool sample	GII.P17	PV973198
FIN2018_Espoo_07052018_GIIP17_3	FIN2018_Espoo_07052018_GIIP17_3	Finland:Espoo	Homo Sapiens	2018-05-07	Stool sample	GII.P17	PV973199
FIN2018_Espoo_07052018_GIIP17_4	FIN2018_Espoo_07052018_GIIP17_4	Finland:Espoo	Homo Sapiens	2018-05-07	Stool sample	GII.P17	PV973200
FIN2018_Mikkeli_25042018_GIIP17	FIN2018_Mikkeli_25042018_GIIP17	Finland:Mikkeli	Homo Sapiens	2018-04-28	Stool sample	GII.P17	PV973201
FIN2018_Kotka_20042018_GIIP17_1	FIN2018_Kotka_20042018_GIIP17_1	Finland:Kotka	Homo Sapiens	2018-04-20	Stool sample	GII.P17	PV973202
FIN2018_Kotka_20042018_GIIP17_2	FIN2018_Kotka_20042018_GIIP17_2	Finland:Kotka	Homo Sapiens	2018-04-20	Stool sample	GII.P17	PV973203
FIN2018_Kotka_20042018_GIIP17_3	FIN2018_Kotka_20042018_GIIP17_3	Finland:Kotka	Homo Sapiens	2018-04-20	Stool sample	GII.P17	PV973204
FIN2019_Pietarsaari_15042020_GIIP17_1	FIN2019_Pietarsaari_15042020_GIIP17_1	Finland:Pietarsaari	Homo Sapiens	2020-04-14	Stool sample	GII.P17	PV973205
FIN2019_Pietarsaari_15042020_GIIP17_2	FIN2019_Pietarsaari_15042020_GIIP17_2	Finland:Pietarsaari	Homo Sapiens	2020-04-14	Stool sample	GII.P17	PV973206
FIN2023_Turku_2004023_GIIP17_2	FIN2023_Turku_2004023_GIIP17_2	Finland:Turku	Homo Sapiens	2023-04-20	Stool sample	GII.P17	PV973207
FIN2023_Turku_2004023_GIIP17_3	FIN2023_Turku_2004023_GIIP17_3	Finland:Turku	Homo Sapiens	2023-04-20	Stool sample	GII.P17	PV973208
FIN2024_Turku_29102024_GIIP17_1	FIN2024_Turku_29102024_GIIP17_1	Finland:Turku	Homo Sapiens	2024-10-29	Stool sample	GII.P17	PV973209
FIN2024_Turku_29102024_GIIP17_2	FIN2024_Turku_29102024_GIIP17_2	Finland:Turku	Homo Sapiens	2024-10-29	Stool sample	GII.P17	PV973210
FIN2024_Turku_29102024_GIIP17_3	FIN2024_Turku_29102024_GIIP17_3	Finland:Turku	Homo Sapiens	2024-10-29	Stool sample	GII.P17	PV973211
FIN2024_Turku_29102024_GIIP17_4	FIN2024_Turku_29102024_GIIP17_4	Finland:Turku	Homo Sapiens	2024-10-29	Stool sample	GII.P17	PV973212
FIN2024_Helsinki_29102024_GIIP17_1	FIN2024_Helsinki_29102024_GIIP17_1	Finland:Helsinki	Homo Sapiens	2024-10-29	Stool sample	GII.P17	PV973213
FIN2024_Helsinki_29102024_GIIP17_2	FIN2024_Helsinki_29102024_GIIP17_2	Finland:Helsinki	Homo Sapiens	2024-10-29	Stool sample	GII.P17	PV973214
FIN2024_Helsinki_29102024_GIIP17_3	FIN2024_Helsinki_29102024_GIIP17_3	Finland:Helsinki	Homo Sapiens	2024-10-29	Stool sample	GII.P17	PV973215
FIN2025_Helsinki_29042025_GIIP17_2	FIN2025_Helsinki_29042025_GIIP17_2	Finland:Helsinki	Homo Sapiens	2025-04-29	Stool sample	GII.P17	PV973216
FIN2025_Helsinki_29042025_GIIP17_3	FIN2025_Helsinki_29042025_GIIP17_3	Finland:Helsinki	Homo Sapiens	2025-04-29	Stool sample	GII.P17	PV973217
FIN2025_Helsinki_29042025_GIIP17_5	FIN2025_Helsinki_29042025_GIIP17_5	Finland:Helsinki	Homo Sapiens	2025-04-29	Stool sample	GII.P17	PV973218
FIN2025_Helsinki_29042025_GIIP17_6	FIN2025_Helsinki_29042025_GIIP17_6	Finland:Helsinki	Homo Sapiens	2025-04-29	Stool sample	GII.P17	PV973219
FIN2025_Helsinki_29042025_GIIP17_8	FIN2025_Helsinki_29042025_GIIP17_8	Finland:Helsinki	Homo Sapiens	2025-04-29	Stool sample	GII.P17	PV973220
FIN2025_Turku_29042025_GIIP17_1	FIN2025_Turku_29042025_GIIP17_1	Finland:Turku	Homo Sapiens	2025-04-29	Stool sample	GII.P17	PV973221
FIN2025_Turku_29042025_GIIP17_2	FIN2025_Turku_29042025_GIIP17_2	Finland:Turku	Homo Sapiens	2025-04-29	Stool sample	GII.P17	PV973222
FIN2025_Turku_29042025_GIIP17_3	FIN2025_Turku_29042025_GIIP17_3	Finland:Turku	Homo Sapiens	2025-04-29	Stool sample	GII.P17	PV973223
